# Supplementary material for: Current Blood Eosinophilia Does Not Predict the Presence of Pulmonary Hypertension in Patients with End-Stage Lung Disease
Source: J Clin Med. 2025 Feb 9;14(4):1120. doi: 10.3390/jcm14041120 (PMC11856528; doi:10.3390/jcm14041120)
Supplement: Supplementary file 1 [file jcm-14-01120-s001.zip]

Archive with 1 entries (1 files):
- jcm-3308909-supplementary.pdf
